# Supplementary material for: Development and characterization of a reverse genetics system for the lineage II Chicava strain of Machupo virus in a guinea pig model
Source: PLoS Negl Trop Dis. 2025 Jan 24;19(1):e0012834. doi: 10.1371/journal.pntd.0012834 (PMC11778707; doi:10.1371/journal.pntd.0012834)
Supplement: S1 Data — Fig 1a Raw Data. Multiplication kinetics of rescued MACV Chicava compared to the wild-type isolate in Vero cells at a MOI of 0.01. Values represent PFU/mL. Fig 2a Raw Data. Survival of guinea pigs (n = 5 per group) challenged with 104 pfu of the indicated MACV strains. A = alive, EU = euthanized. Percentages indicate survival rate of animals in each group at each dpi. Fig 2b Raw Data. Body weight loss by percentage as compared to baseline (0 dpi). Fig 2c Raw Data. Body temperature readings of infected guinea pigs. A red asterisk (*) indicates a broken transponder chip that prevented collection of further body temperature readings. (XLSX) [file pntd.0012834.s001.xlsx]

## Sheet: Fig. 1a
Multiplication Kinetics - Raw Data
Hours post-infection	wtMACV Chicava			rMACV Chicava
0	1	1	1	1	1	1
24	40000	40000	29000	170000	200000	70000
48	400000	270000	410000	400000	430000	240000
72	90000	120000	120000	170000	160000	80000
96	34000	24000	20000	34000	27000	47000

## Sheet: Fig. 2a
Survival - Raw Data
Days Post-Infection		0	1	2	3	4	5	6	7	8	9	10	11	12	13	14	15	16	17	18	19	20	21	22	23	24
GP42	wtMACV CHICV	A	A	A	A	A	A	A	A	A	A	A	A	A	A	A	A	A	A	A	EU	EU	EU	EU	EU	EU
GP43		A	A	A	A	A	A	A	A	A	A	A	A	A	A	A	A	A	A	A	EU	EU	EU	EU	EU	EU
GP44		A	A	A	A	A	A	A	A	A	A	A	A	A	A	A	A	A	A	A	A	EU	EU	EU	EU	EU
GP45		A	A	A	A	A	A	A	A	A	A	A	A	A	A	A	A	A	A	A	A	EU	EU	EU	EU	EU
		1	1	1	1	1	1	1	1	1	1	1	1	1	1	1	1	1	1	1	0.5	0	0	0	0	0
GP46	rMACV CHICV	A	A	A	A	A	A	A	A	A	A	A	A	A	A	A	A	A	A	A	A	EU	EU	EU	EU	EU
GP47		A	A	A	A	A	A	A	A	A	A	A	A	A	A	A	A	A	A	A	EU	EU	EU	EU	EU	EU
GP48		A	A	A	A	A	A	A	A	A	A	A	A	A	A	A	A	A	A	A	A	A	EU	EU	EU	EU
GP49		A	A	A	A	A	A	A	A	A	A	A	A	A	A	A	A	A	A	A	A	A	A	A	A	A
GP50		A	A	A	A	A	A	A	A	A	A	A	A	A	A	A	A	A	A	A	EU	EU	EU	EU	EU	EU
		1	1	1	1	1	1	1	1	1	1	1	1	1	1	1	1	1	1	1	0.6	0.4	0.2	0.2	0.2	0.2
GP31	wtMACV CARV	A	A	A	A	A	A	A	A	A	A	A	A	A	A	A	A	A	A	EU	EU	EU	EU	EU	EU	EU
GP32		A	A	A	A	A	A	A	A	A	A	A	A	A	A	A	A	A	A	A	A	EU	EU	EU	EU	EU
GP33		A	A	A	A	A	A	A	A	A	A	A	A	A	A	A	A	A	A	A	A	A	A	A	A	A
GP34		A	A	A	A	A	A	A	A	A	A	A	A	A	A	A	A	A	A	A	EU	EU	EU	EU	EU	EU
GP35		A	A	A	A	A	A	A	A	A	A	A	A	A	A	A	A	A	A	A	A	EU	EU	EU	EU	EU
		1	1	1	1	1	1	1	1	1	1	1	1	1	1	1	1	1	1	0.8	0.6	0.2	0.2	0.2	0.2	0.2
GP36	rMACV CARV	A	A	A	A	A	A	A	A	A	A	A	A	A	A	A	A	A	EU	EU	EU	EU	EU	EU	EU	EU
GP37		A	A	A	A	A	A	A	A	A	A	A	A	A	A	A	A	A	A	EU	EU	EU	EU	EU	EU	EU
GP38		A	A	A	A	A	A	A	A	A	A	A	A	A	A	A	A	A	A	A	A	A	A	A	A	A
GP39		A	A	A	A	A	A	A	A	A	A	A	A	A	A	A	A	A	A	A	A	A	A	A	A	A
GP40		A	A	A	A	A	A	A	A	A	A	A	A	A	A	A	A	A	A	A	A	A	A	A	A	A
		1	1	1	1	1	1	1	1	1	1	1	1	1	1	1	1	1	0.8	0.6	0.6	0.6	0.6	0.6	0.6	0.6
A = alive, EU = euthanized

## Sheet: Fig. 2b
Weight Loss by Percentage - Raw Data
Animal Group	wtMACV Chicava					rMACV Chicava					wtMACV Carvallo					rMACV Carvallo
Animal Number	GP41	GP42	GP43	GP44	GP45	GP46	GP47	GP48	GP49	GP50	GP31	GP32	GP33	GP34	GP35	GP36	GP37	GP38	GP39	GP40
Days Post-Infection
0	0	0	0	0	0	0	0	0	0	0	0	0	0	0	0	0	0	0	0	0
1	-4	0.6	-1.1	2.8	-0.1	0.5	3	5.1	-2.1	1.1	-1.2	-0.3	-2.5	2.7	1	0.4	0.4	3.4	-3.2	1.5
2	-7.4	0.3	-0.7	2.4	0.3	1.7	3.1	2	0.5	3.2	-0.5	0.1	-0.8	-1.6	1.1	0.5	-1.1	1.6	0.7	3.5
3	-2.4	1.5	3.5	4	-0.3	3.1	4.9	5	2.8	6.2	1.6	4.3	2.4	2.7	2.4	1.4	2.2	2.4	2.1	4.9
4	-3.4	0.2	2.5	5	2.6	6.3	7.3	5.3	1.6	6.6	-0.2	3	2.6	0.4	2.7	1.3	2.3	4.1	3.7	4.8
5	-5.1	0.5	1.9	5.3	0.1	6.4	7.1	6	0.7	8	4.7	2.5	4	1.5	4	3.7	5.7	3.9	4.5	5.4
6		2.2	4.7	6.1	4.7	5.6	6.1	7.2	-0.5	8.5	3.1	2	2.8	1.9	2.4	4.5	4.7	4.7	5	6.3
7		2.4	7.4	7.4	1.5	4.8	9.3	5.3	2.5	8.8	4.8	3.4	2.6	0.1	4.9	9	6.4	5.4	7.6	10.9
8		1	7.1	8.5	5.8	7.4	11.1	6.3	5.8	10.3	6.5	8.4	4.2	2.5	5.7	9.8	7.1	6.4	8	9.8
9		-1.2	5.5	9.3	6.2	9.6	8.5	7.6	4.6	11.2	5.6	6.9	7.4	3.7	6.9	9.5	8.4	8.8	8.5	10.1
10		-0.2	4.2	8.8	6.1	9.9	7.7	9.3	2.5	12.8	7.7	8.7	9.5	6	6.6	11	9.4	9	9.5	12.2
11		-0.5	2.3	8.3	7.1	10.6	7.5	7.3	1.3	10.1	6.5	9.4	10.1	5.7	7.7	10.9	8.5	9.9	10.2	14.3
12		-1.4	3.9	8.7	5.7	11.9	9.7	4.4	2.9	9.2	7.9	9.5	10	4.4	7.2	11.7	8.9	10.8	12.5	17.4
13		-4.5	0	5.3	2.9	8.6	6.3	0.3	2.6	5.8	4.7	5.6	8.5	2.6	5.3	9.7	6.5	8.1	8.7	14
14		-7.2	-2.7	5.5	0.2	2.5	0.3	-5.1	-4.9	-1	4.1	7.9	6.2	4.3	8.5	7.4	6.3	11.7	11.4	13
15		-9.6	-4.4	2.9	-0.7	-3.8	-6.3	-11.1	-10.8	-6.9	4.8	6	3.6	3.5	7.8	8.1	2.2	14.7	13.7	15
16		-9.6	-10.7	-2.5	-3.7	-8.6	-11.1	-15.3	-15.2	-11.1	4.6	3.3	0.2	0.6	9.2	6.7	-6.1	13.6	12.2	16.2
17		-12.6	-15	-6.6	-7.6	-11.3	-16	-18.4	-16.3	-15.2	1.6	-0.1	2.4	-6	6.5	1.9	-13.3	12.7	13.7	14
18		-16.3	-19.3	-10.1	-12.6	-6	-16.8	-10.8	-4.4	-13.7	-7.7	-3.8	2.6	-10.6	0		-17.4	12	12.8	14.3
19		-20	-24.5	-16.4	-16.9	-10.8	-20.9	-13	-3.6	-18.5		-9.6	2.1	-19.3	-8.5			6.8	18	13.7
20				-24.2	-21.4	-20.1		-19.3	-9.5			-18.7	2.7		-12.4			3.1	18.9	14.8
21								-21	-5.2				1.9					1.2	18.3	14.8
22									-5.5				1.1					2.3	20.9	15.6
23									-5.3				5.4					4.4	19.5	12.6
24									-2.8				9.1					6	22.3	13.7

## Sheet: Fig. 2c
Body Temperatures - Raw Data
Animal Group	wtMACV Chicava					rMACV Chicava					wtMACV Carvallo					rMACV Carvallo
Animal Number	GP41	GP42	GP43	GP44	GP45	GP46	GP47	GP48	GP49	GP50	GP31	GP32	GP33	GP34	GP35	GP36	GP37	GP38	GP39	GP40
Days Post-Infection
0	39.6	39.2	39.3	39.1	39.9	39.3	38.6	39.5	39.5	*	39.4	39.3	39.9	*	39.2	38.9	39	39	39	38.6
1	39.3	39	39.3	38.8	39.6	39.1	38.4	39.6	39.3		38.9	39.1	39.7		39	38.9	39.1	39	38.6	38.5
2	40.5	39.4	39.7	39.2	40	39.3	38.6	39.5	39.7		39	39.2	39.7		39.2	38.8	39.1	39.3	38.9	38.5
3	39.5	39.5	39.3	39.3	39.8	39.1	38.5	39.4	39.8		39	38.6	39.7		39	38.7	38.6	39.1	38.8	38.4
4	40.4	39.5	39.8	39.5	39.9	39	38.8	39.5	40.3		39.2	39.2	40		39.3	38.8	39	39.2	38.9	38.4
5	40.3	39.6	39.7	39.6	39.9	39.5	38.9	39.7	40.1		39	39.5	39.9		39.1	38.8	39.2	39.5	39	38.4
6		39.3	39.5	39.6	40	39.9	38.8	39.8	40.3		39.2	39.8	39.9		39.5	39.1	39.3	39.4	39	38.6
7		39.9	39.7	40	40.1	40	38.5	39.8	39.9		39.3	39.6	40.6		39.4	39.1	39.1	39.3	38.9	38.7
8		40.1	39.9	39.5	39.8	39.5	38.7	40	39.9		39.1	39.8	40.3		39.1	38.9	39.3	39.3	39.2	38.8
9		40	40.3	40	40	39.2	39.6	39.8	40.3		39.4	39.3	40		39.4	39.2	39.3	39.3	39.2	39.3
10		39.9	40.5	40	40.3	39.6	39.5	40	40		39.3	39.5	40.1		38.8	39.1	39.3	39.1	39.3	38.9
11		40	40.5	40.1	40.5	39.9	39.4	40.4	40		39.4	39.2	40.1		39.1	39	39.4	39.3	39.5	38.9
12		40.1	40.4	40.1	40.5	39.8	39.4	*	40.2		39.6	39.9	39.9		39.3	39.2	39.4	39.1	39.1	38.7
13		40.5	40.4	40	40.8	40	39.3		40.3		40.1	39.9	40.3		40.1	39.5	39.8	39.9	39.6	39
14		40.1	40	39.9	40.3	39.6	39		39.9		39.8	40	40.5		40	39.4	40.3	39.6	39.8	39.1
15		40.1	40.3	39.7	40.3	39.5	38.6		39.7		39.8	39.9	40		40	39.3	40	39.3	39.3	38.8
16		40.1	40.4	39.7	40.2	39.7	38.4		39.8		39.9	39.8	39.8		39.8	39.3	38.6	39.4	39.3	38.9
17		39.8	39.6	39	40	39.3	37.8		39.8		39.8	39.6	39.8		40	39.2	38.5	39.4	39.2	39
18		39.6	39.9	39	39.8	39.5	38.2		39.3		38.6	39.3	40		39.8		35.6	39.9	38.9	38.8
19		39.6	38.5	38.5	39.7	39.8	38		39.4			39.4	39.9		39.2			39.6	38.8	38.8
20				36.7	39.4	39.3			*			39.3	39.8		39.8			39.3	38.7	38.5
21													39.5					39.3	39	39.6
22													39.4					38.7	38.8	38.6
23													39.3					38.6	38.6	38.3
24													39.3					39	38.5	38.6
